# Supplementary material for: Low genetic differentiation among morphologically distinct Cycas species informs the delineation of conservation management units
Source: Ann Bot. 2025 Nov 13;137(2):415–30. doi: 10.1093/aob/mcaf276 (PMC12823241; doi:10.1093/aob/mcaf276)
Supplement: mcaf276_Supplementary_Data [file mcaf276_supplementary_data.zip]

Archive with 10 entries (10 files):
- Supplementary Figure 1.pdf
- Supplementary Figure 2.pdf
- Supplementary Figure 3.pdf
- Supplementary Table 1.docx
- Supplementary Table 2.docx
- Supplementary Table 3.docx
- Supplementary Table 4.docx
- Supplementary Table 5.docx
- Supplementary Table 6.docx
- Supplementary Table 7.xlsx
