# Supplementary material for: Low genetic differentiation among morphologically distinct Cycas species informs the delineation of conservation management units
Source: Ann Bot. 2025 Nov 13;137(2):415–30. doi: 10.1093/aob/mcaf276 (PMC12823241; doi:10.1093/aob/mcaf276)
Supplement: mcaf276_Supplementary_Data [file mcaf276_supplementary_data.zip › Supplementary Table 7.xlsx]

## Sheet: Sheet1
Supplementary Table 7 Complete sample metadata.
Sample No.	Coll. No.	Species	Collector	Collection date	Populations	Region	latitude	longitude	NCBI SRA No.
1	17_15_10	C. armstrongii	Nick Cuff	2017	Milikapiti 1	Tiwi	-11.4295	130.665
2	17_15_1	C. armstrongii	Nick Cuff	2017	Milikapiti 1	Tiwi	-11.4295	130.665
3	17_15_2	C. armstrongii	Nick Cuff	2017	Milikapiti 1	Tiwi	-11.4295	130.665
4	17_15_4	C. armstrongii	Nick Cuff	2017	Milikapiti 1	Tiwi	-11.4295	130.665
5	17_15_5	C. armstrongii	Nick Cuff	2017	Milikapiti 1	Tiwi	-11.4295	130.665
6	17_15_6	C. armstrongii	Nick Cuff	2017	Milikapiti 1	Tiwi	-11.4295	130.665
7	17_15_7	C. armstrongii	Nick Cuff	2017	Milikapiti 1	Tiwi	-11.4295	130.665
8	17_15_8	C. armstrongii	Nick Cuff	2017	Milikapiti 1	Tiwi	-11.4295	130.665
9	17_15_9	C. armstrongii	Nick Cuff	2017	Milikapiti 1	Tiwi	-11.4295	130.665
10	17_18_10	C. armstrongii	Nick Cuff	2017	Milikapiti 2	Tiwi	-11.4228	130.653
11	17_18_1	C. armstrongii	Nick Cuff	2017	Milikapiti 2	Tiwi	-11.4228	130.653
12	17_18_2	C. armstrongii	Nick Cuff	2017	Milikapiti 2	Tiwi	-11.4228	130.653
13	17_18_3	C. armstrongii	Nick Cuff	2017	Milikapiti 2	Tiwi	-11.4228	130.653
14	17_18_4	C. armstrongii	Nick Cuff	2017	Milikapiti 2	Tiwi	-11.4228	130.653
15	17_18_5	C. armstrongii	Nick Cuff	2017	Milikapiti 2	Tiwi	-11.4228	130.653
16	17_18_6	C. armstrongii	Nick Cuff	2017	Milikapiti 2	Tiwi	-11.4228	130.653
17	17_18_7	C. armstrongii	Nick Cuff	2017	Milikapiti 2	Tiwi	-11.4228	130.653
18	17_18_8	C. armstrongii	Nick Cuff	2017	Milikapiti 2	Tiwi	-11.4228	130.653
19	17_18_9	C. armstrongii	Nick Cuff	2017	Milikapiti 2	Tiwi	-11.4228	130.653
20	17_16_1	C. armstrongii	Nick Cuff	2017	Paru	Tiwi	-11.6907	130.689
21	17_16_2	C. armstrongii	Nick Cuff	2017	Paru	Tiwi	-11.6907	130.689
22	17_16_3	C. armstrongii	Nick Cuff	2017	Paru	Tiwi	-11.6907	130.689
23	17_16_4	C. armstrongii	Nick Cuff	2017	Paru	Tiwi	-11.6907	130.689
24	17_16_5	C. armstrongii	Nick Cuff	2017	Paru	Tiwi	-11.6907	130.689
25	17_16_6	C. armstrongii	Nick Cuff	2017	Paru	Tiwi	-11.6907	130.689
26	17_16_7	C. armstrongii	Nick Cuff	2017	Paru	Tiwi	-11.6907	130.689
27	17_16_8	C. armstrongii	Nick Cuff	2017	Paru	Tiwi	-11.6907	130.689
28	17_14_10	C. armstrongii	Nick Cuff	2017	Cobourg	Cobourg	-11.4217	132.21
29	17_14_1	C. armstrongii	Nick Cuff	2017	Cobourg	Cobourg	-11.4217	132.21
30	17_14_2	C. armstrongii	Nick Cuff	2017	Cobourg	Cobourg	-11.4217	132.21
31	17_14_4	C. armstrongii	Nick Cuff	2017	Cobourg	Cobourg	-11.4217	132.21
32	17_14_8	C. armstrongii	Nick Cuff	2017	Cobourg	Cobourg	-11.4217	132.21
33	17_14_9	C. armstrongii	Nick Cuff	2017	Cobourg	Cobourg	-11.4217	132.21
34	17_17_10	C. armstrongii	Nick Cuff	2017	Koolpinyah	Darwin Costal Region	-12.2388	131.251
35	17_17_2	C. armstrongii	Nick Cuff	2017	Koolpinyah	Darwin Costal Region	-12.2388	131.251
36	17_17_3	C. armstrongii	Nick Cuff	2017	Koolpinyah	Darwin Costal Region	-12.2388	131.251
37	17_17_4	C. armstrongii	Nick Cuff	2017	Koolpinyah	Darwin Costal Region	-12.2388	131.251
38	17_17_5	C. armstrongii	Nick Cuff	2017	Koolpinyah	Darwin Costal Region	-12.2388	131.251
39	17_17_6	C. armstrongii	Nick Cuff	2017	Koolpinyah	Darwin Costal Region	-12.2388	131.251
40	17_17_7	C. armstrongii	Nick Cuff	2017	Koolpinyah	Darwin Costal Region	-12.2388	131.251
41	17_17_8	C. armstrongii	Nick Cuff	2017	Koolpinyah	Darwin Costal Region	-12.2388	131.251
42	17_17_9	C. armstrongii	Nick Cuff	2017	Koolpinyah	Darwin Costal Region	-12.2388	131.251
43	Carm-15-1-1	C. armstrongii	J.A.R. Clugston and N.S. Nagalingum	2015	Brooking Creek	Darwin Costal Region	-12.5128	131.024
44	Carm-15-1-10	C. armstrongii	J.A.R. Clugston and N.S. Nagalingum	2015	Brooking Creek	Darwin Costal Region	-12.5128	131.024
45	Carm-15-1-2	C. armstrongii	J.A.R. Clugston and N.S. Nagalingum	2015	Brooking Creek	Darwin Costal Region	-12.5128	131.024
46	Carm-15-1-3	C. armstrongii	J.A.R. Clugston and N.S. Nagalingum	2015	Brooking Creek	Darwin Costal Region	-12.5128	131.024
47	Carm-15-1-4	C. armstrongii	J.A.R. Clugston and N.S. Nagalingum	2015	Brooking Creek	Darwin Costal Region	-12.5128	131.024
48	Carm-15-1-5	C. armstrongii	J.A.R. Clugston and N.S. Nagalingum	2015	Brooking Creek	Darwin Costal Region	-12.5128	131.024
49	Carm-15-1-6	C. armstrongii	J.A.R. Clugston and N.S. Nagalingum	2015	Brooking Creek	Darwin Costal Region	-12.5128	131.024
50	Carm-15-1-7	C. armstrongii	J.A.R. Clugston and N.S. Nagalingum	2015	Brooking Creek	Darwin Costal Region	-12.5128	131.024
51	Carm-15-1-8	C. armstrongii	J.A.R. Clugston and N.S. Nagalingum	2015	Brooking Creek	Darwin Costal Region	-12.5128	131.024
52	Carm-15-1-9	C. armstrongii	J.A.R. Clugston and N.S. Nagalingum	2015	Brooking Creek	Darwin Costal Region	-12.5128	131.024
53	Carm-15-13-1	C. armstrongii	J.A.R. Clugston and N.S. Nagalingum	2015	Weddell	Darwin Costal Region	-12.6134	131.05
54	Carm-15-13-10	C. armstrongii	J.A.R. Clugston and N.S. Nagalingum	2015	Weddell	Darwin Costal Region	-12.6134	131.05
55	Carm-15-13-2	C. armstrongii	J.A.R. Clugston and N.S. Nagalingum	2015	Weddell	Darwin Costal Region	-12.6134	131.05
56	Carm-15-13-3	C. armstrongii	J.A.R. Clugston and N.S. Nagalingum	2015	Weddell	Darwin Costal Region	-12.6134	131.05
57	Carm-15-13-4	C. armstrongii	J.A.R. Clugston and N.S. Nagalingum	2015	Weddell	Darwin Costal Region	-12.6134	131.05
58	Carm-15-13-5	C. armstrongii	J.A.R. Clugston and N.S. Nagalingum	2015	Weddell	Darwin Costal Region	-12.6134	131.05
59	Carm-15-13-6	C. armstrongii	J.A.R. Clugston and N.S. Nagalingum	2015	Weddell	Darwin Costal Region	-12.6134	131.05
60	Carm-15-13-7	C. armstrongii	J.A.R. Clugston and N.S. Nagalingum	2015	Weddell	Darwin Costal Region	-12.6134	131.05
61	Carm-15-13-8	C. armstrongii	J.A.R. Clugston and N.S. Nagalingum	2015	Weddell	Darwin Costal Region	-12.6134	131.05
62	Carm-15-13-9	C. armstrongii	J.A.R. Clugston and N.S. Nagalingum	2015	Weddell	Darwin Costal Region	-12.6134	131.05
63	Carm-15-14-1	C. armstrongii	J.A.R. Clugston and N.S. Nagalingum	2015	Cox Peninsula Rd	Darwin Costal Region	-12.754	130.923
64	Carm-15-14-10	C. armstrongii	J.A.R. Clugston and N.S. Nagalingum	2015	Cox Peninsula Rd	Darwin Costal Region	-12.754	130.923
65	Carm-15-14-2	C. armstrongii	J.A.R. Clugston and N.S. Nagalingum	2015	Cox Peninsula Rd	Darwin Costal Region	-12.754	130.923
66	Carm-15-14-3	C. armstrongii	J.A.R. Clugston and N.S. Nagalingum	2015	Cox Peninsula Rd	Darwin Costal Region	-12.754	130.923
67	Carm-15-14-4	C. armstrongii	J.A.R. Clugston and N.S. Nagalingum	2015	Cox Peninsula Rd	Darwin Costal Region	-12.754	130.923
68	Carm-15-14-5	C. armstrongii	J.A.R. Clugston and N.S. Nagalingum	2015	Cox Peninsula Rd	Darwin Costal Region	-12.754	130.923
69	Carm-15-14-6	C. armstrongii	J.A.R. Clugston and N.S. Nagalingum	2015	Cox Peninsula Rd	Darwin Costal Region	-12.754	130.923
70	Carm-15-14-7	C. armstrongii	J.A.R. Clugston and N.S. Nagalingum	2015	Cox Peninsula Rd	Darwin Costal Region	-12.754	130.923
71	Carm-15-14-8	C. armstrongii	J.A.R. Clugston and N.S. Nagalingum	2015	Cox Peninsula Rd	Darwin Costal Region	-12.754	130.923
72	Carm-15-14-9	C. armstrongii	J.A.R. Clugston and N.S. Nagalingum	2015	Cox Peninsula Rd	Darwin Costal Region	-12.754	130.923
73	Carm-15-6-1	C. armstrongii	J.A.R. Clugston and N.S. Nagalingum	2015	Berry Springs	Darwin Costal Region	-12.7122	130.996
74	Carm-15-6-10	C. armstrongii	J.A.R. Clugston and N.S. Nagalingum	2015	Berry Springs	Darwin Costal Region	-12.7122	130.996
75	Carm-15-6-2	C. armstrongii	J.A.R. Clugston and N.S. Nagalingum	2015	Berry Springs	Darwin Costal Region	-12.7122	130.996
76	Carm-15-6-3	C. armstrongii	J.A.R. Clugston and N.S. Nagalingum	2015	Berry Springs	Darwin Costal Region	-12.7122	130.996
77	Carm-15-6-5	C. armstrongii	J.A.R. Clugston and N.S. Nagalingum	2015	Berry Springs	Darwin Costal Region	-12.7122	130.996
78	Carm-15-6-8	C. armstrongii	J.A.R. Clugston and N.S. Nagalingum	2015	Berry Springs	Darwin Costal Region	-12.7122	130.996
79	Carm-15-6-9	C. armstrongii	J.A.R. Clugston and N.S. Nagalingum	2015	Berry Springs	Darwin Costal Region	-12.7122	130.996
80	Carm-15-2-1	C. armstrongii	J.A.R. Clugston and N.S. Nagalingum	2015	Blackmore River	Darwin Costal Region	-12.7656	130.939
81	Carm-15-2-10	C. armstrongii	J.A.R. Clugston and N.S. Nagalingum	2015	Blackmore River	Darwin Costal Region	-12.7656	130.939
82	Carm-15-2-2	C. armstrongii	J.A.R. Clugston and N.S. Nagalingum	2015	Blackmore River	Darwin Costal Region	-12.7656	130.939
83	Carm-15-2-3	C. armstrongii	J.A.R. Clugston and N.S. Nagalingum	2015	Blackmore River	Darwin Costal Region	-12.7656	130.939
84	Carm-15-2-4	C. armstrongii	J.A.R. Clugston and N.S. Nagalingum	2015	Blackmore River	Darwin Costal Region	-12.7656	130.939
85	Carm-15-2-7	C. armstrongii	J.A.R. Clugston and N.S. Nagalingum	2015	Blackmore River	Darwin Costal Region	-12.7656	130.939
86	Carm-15-2-8	C. armstrongii	J.A.R. Clugston and N.S. Nagalingum	2015	Blackmore River	Darwin Costal Region	-12.7656	130.939
87	Carm-15-2-9	C. armstrongii	J.A.R. Clugston and N.S. Nagalingum	2015	Blackmore River	Darwin Costal Region	-12.7656	130.939
88	17_12_10	C. armstrongii	J.A.R. Clugston and N.S. Nagalingum	2015	Litchfield Park Road 1	Darwin Costal Region	-12.7534	130.896
89	17_12_1	C. armstrongii	J.A.R. Clugston and N.S. Nagalingum	2015	Litchfield Park Road 1	Darwin Costal Region	-12.7534	130.896
90	17_12_2	C. armstrongii	J.A.R. Clugston and N.S. Nagalingum	2015	Litchfield Park Road 1	Darwin Costal Region	-12.7534	130.896
91	17_12_3	C. armstrongii	J.A.R. Clugston and N.S. Nagalingum	2015	Litchfield Park Road 1	Darwin Costal Region	-12.7534	130.896
92	17_12_4	C. armstrongii	J.A.R. Clugston and N.S. Nagalingum	2015	Litchfield Park Road 1	Darwin Costal Region	-12.7534	130.896
93	17_12_5	C. armstrongii	J.A.R. Clugston and N.S. Nagalingum	2015	Litchfield Park Road 1	Darwin Costal Region	-12.7534	130.896
94	17_12_6	C. armstrongii	J.A.R. Clugston and N.S. Nagalingum	2015	Litchfield Park Road 1	Darwin Costal Region	-12.7534	130.896
95	17_12_7	C. armstrongii	J.A.R. Clugston and N.S. Nagalingum	2015	Litchfield Park Road 1	Darwin Costal Region	-12.7534	130.896
96	17_12_8	C. armstrongii	J.A.R. Clugston and N.S. Nagalingum	2015	Litchfield Park Road 1	Darwin Costal Region	-12.7534	130.896
97	17_12_9	C. armstrongii	J.A.R. Clugston and N.S. Nagalingum	2015	Litchfield Park Road 1	Darwin Costal Region	-12.7534	130.896
98	17_13_10	C. armstrongii	J.A.R. Clugston and N.S. Nagalingum	2015	Litchfield Park Road 2	Pine Creek	-12.9498	130.792
99	17_13_1	C. armstrongii	J.A.R. Clugston and N.S. Nagalingum	2015	Litchfield Park Road 2	Pine Creek	-12.9498	130.792
100	17_13_2	C. armstrongii	J.A.R. Clugston and N.S. Nagalingum	2015	Litchfield Park Road 2	Pine Creek	-12.9498	130.792
101	17_13_4	C. armstrongii	J.A.R. Clugston and N.S. Nagalingum	2015	Litchfield Park Road 2	Pine Creek	-12.9498	130.792
102	17_13_5	C. armstrongii	J.A.R. Clugston and N.S. Nagalingum	2015	Litchfield Park Road 2	Pine Creek	-12.9498	130.792
103	17_13_6	C. armstrongii	J.A.R. Clugston and N.S. Nagalingum	2015	Litchfield Park Road 2	Pine Creek	-12.9498	130.792
104	17_13_7	C. armstrongii	J.A.R. Clugston and N.S. Nagalingum	2015	Litchfield Park Road 2	Pine Creek	-12.9498	130.792
105	17_13_8	C. armstrongii	J.A.R. Clugston and N.S. Nagalingum	2015	Litchfield Park Road 2	Pine Creek	-12.9498	130.792
106	17_13_9	C. armstrongii	J.A.R. Clugston and N.S. Nagalingum	2015	Litchfield Park Road 2	Pine Creek	-12.9498	130.792
107	Carm-15-15-1	C. armstrongii	J.A.R. Clugston and N.S. Nagalingum	2015	Lake Bennett	Pine Creek	-12.9457	131.125
108	Carm-15-15-10	C. armstrongii	J.A.R. Clugston and N.S. Nagalingum	2015	Lake Bennett	Pine Creek	-12.9457	131.125
109	Carm-15-15-2	C. armstrongii	J.A.R. Clugston and N.S. Nagalingum	2015	Lake Bennett	Pine Creek	-12.9457	131.125
110	Carm-15-15-3	C. armstrongii	J.A.R. Clugston and N.S. Nagalingum	2015	Lake Bennett	Pine Creek	-12.9457	131.125
111	Carm-15-15-4	C. armstrongii	J.A.R. Clugston and N.S. Nagalingum	2015	Lake Bennett	Pine Creek	-12.9457	131.125
112	Carm-15-15-5	C. armstrongii	J.A.R. Clugston and N.S. Nagalingum	2015	Lake Bennett	Pine Creek	-12.9457	131.125
113	Carm-15-15-6	C. armstrongii	J.A.R. Clugston and N.S. Nagalingum	2015	Lake Bennett	Pine Creek	-12.9457	131.125
114	Carm-15-15-7	C. armstrongii	J.A.R. Clugston and N.S. Nagalingum	2015	Lake Bennett	Pine Creek	-12.9457	131.125
115	Carm-15-15-8	C. armstrongii	J.A.R. Clugston and N.S. Nagalingum	2015	Lake Bennett	Pine Creek	-12.9457	131.125
116	Carm-15-15-9	C. armstrongii	J.A.R. Clugston and N.S. Nagalingum	2015	Lake Bennett	Pine Creek	-12.9457	131.125
117	Carm-15-16-1	C. armstrongii	J.A.R. Clugston and N.S. Nagalingum	2015	Batchelor 1	Pine Creek	-12.9457	131.125
118	Carm-15-16-10	C. armstrongii	J.A.R. Clugston and N.S. Nagalingum	2015	Batchelor 1	Pine Creek	-13.0345	131.022
119	Carm-15-16-2	C. armstrongii	J.A.R. Clugston and N.S. Nagalingum	2015	Batchelor 1	Pine Creek	-13.0345	131.022
120	Carm-15-16-3	C. armstrongii	J.A.R. Clugston and N.S. Nagalingum	2015	Batchelor 1	Pine Creek	-13.0345	131.022
121	Carm-15-16-4	C. armstrongii	J.A.R. Clugston and N.S. Nagalingum	2015	Batchelor 1	Pine Creek	-13.0345	131.022
122	Carm-15-16-5	C. armstrongii	J.A.R. Clugston and N.S. Nagalingum	2015	Batchelor 1	Pine Creek	-13.0345	131.022
123	Carm-15-16-6	C. armstrongii	J.A.R. Clugston and N.S. Nagalingum	2015	Batchelor 1	Pine Creek	-13.0345	131.022
124	Carm-15-16-7	C. armstrongii	J.A.R. Clugston and N.S. Nagalingum	2015	Batchelor 1	Pine Creek	-13.0345	131.022
125	Carm-15-16-8	C. armstrongii	J.A.R. Clugston and N.S. Nagalingum	2015	Batchelor 1	Pine Creek	-13.0345	131.022
126	Carm-15-20-1	C. armstrongii	J.A.R. Clugston and N.S. Nagalingum	2015	Litchfield NP 1	Pine Creek	-13.0471	130.855
127	Carm-15-20-10	C. armstrongii	J.A.R. Clugston and N.S. Nagalingum	2015	Litchfield NP 1	Pine Creek	-13.0471	130.855
128	Carm-15-20-2	C. armstrongii	J.A.R. Clugston and N.S. Nagalingum	2015	Litchfield NP 1	Pine Creek	-13.0471	130.855
129	Carm-15-20-3	C. armstrongii	J.A.R. Clugston and N.S. Nagalingum	2015	Litchfield NP 1	Pine Creek	-13.0471	130.855
130	Carm-15-20-4	C. armstrongii	J.A.R. Clugston and N.S. Nagalingum	2015	Litchfield NP 1	Pine Creek	-13.0471	130.855
131	Carm-15-20-5	C. armstrongii	J.A.R. Clugston and N.S. Nagalingum	2015	Litchfield NP 1	Pine Creek	-13.0471	130.855
132	Carm-15-20-6	C. armstrongii	J.A.R. Clugston and N.S. Nagalingum	2015	Litchfield NP 1	Pine Creek	-13.0471	130.855
133	Carm-15-20-7	C. armstrongii	J.A.R. Clugston and N.S. Nagalingum	2015	Litchfield NP 1	Pine Creek	-13.0471	130.855
134	Carm-15-20-9	C. armstrongii	J.A.R. Clugston and N.S. Nagalingum	2015	Litchfield NP 1	Pine Creek	-13.0471	130.855
135	Carm-15-24-1	C. armstrongii	J.A.R. Clugston and N.S. Nagalingum	2015	Stuart Highway	Pine Creek	-13.0779	131.105
136	Carm-15-24-10	C. armstrongii	J.A.R. Clugston and N.S. Nagalingum	2015	Stuart Highway	Pine Creek	-13.0779	131.105
137	Carm-15-24-2	C. armstrongii	J.A.R. Clugston and N.S. Nagalingum	2015	Stuart Highway	Pine Creek	-13.0779	131.105
138	Carm-15-24-3	C. armstrongii	J.A.R. Clugston and N.S. Nagalingum	2015	Stuart Highway	Pine Creek	-13.0779	131.105
139	Carm-15-24-5	C. armstrongii	J.A.R. Clugston and N.S. Nagalingum	2015	Stuart Highway	Pine Creek	-13.0779	131.105
140	Carm-15-24-6	C. armstrongii	J.A.R. Clugston and N.S. Nagalingum	2015	Stuart Highway	Pine Creek	-13.0779	131.105
141	Carm-15-24-7	C. armstrongii	J.A.R. Clugston and N.S. Nagalingum	2015	Stuart Highway	Pine Creek	-13.0779	131.105
142	Carm-15-24-9	C. armstrongii	J.A.R. Clugston and N.S. Nagalingum	2015	Stuart Highway	Pine Creek	-13.0779	131.105
143	Cmac-15-3-1	C. maconochiei	J.A.R. Clugston and N.S. Nagalingum	2015	Blackmore River	Darwin Costal Region	-12.6611	130.747
144	Cmac-15-3-3	C. maconochiei	J.A.R. Clugston and N.S. Nagalingum	2015	Blackmore River	Darwin Costal Region	-12.6611	130.747
145	Cmac-15-3-4	C. maconochiei	J.A.R. Clugston and N.S. Nagalingum	2015	Blackmore River	Darwin Costal Region	-12.6611	130.747
146	Cmac-15-3-5	C. maconochiei	J.A.R. Clugston and N.S. Nagalingum	2015	Blackmore River	Darwin Costal Region	-12.6611	130.747
147	Cmac-15-3-6	C. maconochiei	J.A.R. Clugston and N.S. Nagalingum	2015	Blackmore River	Darwin Costal Region	-12.6611	130.747
148	Cmac-15-3-7	C. maconochiei	J.A.R. Clugston and N.S. Nagalingum	2015	Blackmore River	Darwin Costal Region	-12.6611	130.747
149	Cmac-15-4-1	C. maconochiei	J.A.R. Clugston and N.S. Nagalingum	2015	Berry Springs	Darwin Costal Region	-12.5752	130.689
150	Cmac-15-4-10	C. maconochiei	J.A.R. Clugston and N.S. Nagalingum	2015	Berry Springs	Darwin Costal Region	-12.5752	130.689
151	Cmac-15-4-2	C. maconochiei	J.A.R. Clugston and N.S. Nagalingum	2015	Berry Springs	Darwin Costal Region	-12.5752	130.689
152	Cmac-15-4-3	C. maconochiei	J.A.R. Clugston and N.S. Nagalingum	2015	Berry Springs	Darwin Costal Region	-12.5752	130.689
153	Cmac-15-4-4	C. maconochiei	J.A.R. Clugston and N.S. Nagalingum	2015	Berry Springs	Darwin Costal Region	-12.5752	130.689
154	Cmac-15-4-5	C. maconochiei	J.A.R. Clugston and N.S. Nagalingum	2015	Berry Springs	Darwin Costal Region	-12.5752	130.689
155	Cmac-15-4-6	C. maconochiei	J.A.R. Clugston and N.S. Nagalingum	2015	Berry Springs	Darwin Costal Region	-12.5752	130.689
156	Cmac-15-4-7	C. maconochiei	J.A.R. Clugston and N.S. Nagalingum	2015	Berry Springs	Darwin Costal Region	-12.5752	130.689
157	Cmac-15-4-9	C. maconochiei	J.A.R. Clugston and N.S. Nagalingum	2015	Berry Springs	Darwin Costal Region	-12.5752	130.689
158	Cmac-15-5-1	C. maconochiei	J.A.R. Clugston and N.S. Nagalingum	2015	Cox Peninsula Road	Darwin Costal Region	-12.4368	130.748
159	Cmac-15-5-10	C. maconochiei	J.A.R. Clugston and N.S. Nagalingum	2015	Cox Peninsula Road	Darwin Costal Region	-12.4368	130.748
160	Cmac-15-5-2	C. maconochiei	J.A.R. Clugston and N.S. Nagalingum	2015	Cox Peninsula Road	Darwin Costal Region	-12.4368	130.748
161	Cmac-15-5-3	C. maconochiei	J.A.R. Clugston and N.S. Nagalingum	2015	Cox Peninsula Road	Darwin Costal Region	-12.4368	130.748
162	Cmac-15-5-4	C. maconochiei	J.A.R. Clugston and N.S. Nagalingum	2015	Cox Peninsula Road	Darwin Costal Region	-12.4368	130.748
163	Cmac-15-5-5	C. maconochiei	J.A.R. Clugston and N.S. Nagalingum	2015	Cox Peninsula Road	Darwin Costal Region	-12.4368	130.748
164	Cmac-15-5-6	C. maconochiei	J.A.R. Clugston and N.S. Nagalingum	2015	Cox Peninsula Road	Darwin Costal Region	-12.4368	130.748
165	Cmac-15-5-8	C. maconochiei	J.A.R. Clugston and N.S. Nagalingum	2015	Cox Peninsula Road	Darwin Costal Region	-12.4368	130.748
166	Cmac-15-5-9	C. maconochiei	J.A.R. Clugston and N.S. Nagalingum	2015	Cox Peninsula Road	Darwin Costal Region	-12.4368	130.748
167	Cmac-15-10-1	C. maconochiei	J.A.R. Clugston and N.S. Nagalingum	2015	Dundee Beach 1	Darwin Costal Region	-12.7435	130.368
168	Cmac-15-10-10	C. maconochiei	J.A.R. Clugston and N.S. Nagalingum	2015	Dundee Beach 1	Darwin Costal Region	-12.7435	130.368
169	Cmac-15-10-2	C. maconochiei	J.A.R. Clugston and N.S. Nagalingum	2015	Dundee Beach 1	Darwin Costal Region	-12.7435	130.368
170	Cmac-15-10-3	C. maconochiei	J.A.R. Clugston and N.S. Nagalingum	2015	Dundee Beach 1	Darwin Costal Region	-12.7435	130.368
171	Cmac-15-10-4	C. maconochiei	J.A.R. Clugston and N.S. Nagalingum	2015	Dundee Beach 1	Darwin Costal Region	-12.7435	130.368
172	Cmac-15-10-5	C. maconochiei	J.A.R. Clugston and N.S. Nagalingum	2015	Dundee Beach 1	Darwin Costal Region	-12.7435	130.368
173	Cmac-15-10-6	C. maconochiei	J.A.R. Clugston and N.S. Nagalingum	2015	Dundee Beach 1	Darwin Costal Region	-12.7435	130.368
174	Cmac-15-10-7	C. maconochiei	J.A.R. Clugston and N.S. Nagalingum	2015	Dundee Beach 1	Darwin Costal Region	-12.7435	130.368
175	Cmac-15-10-8	C. maconochiei	J.A.R. Clugston and N.S. Nagalingum	2015	Dundee Beach 1	Darwin Costal Region	-12.7435	130.368
176	Cmac-15-10-9	C. maconochiei	J.A.R. Clugston and N.S. Nagalingum	2015	Dundee Beach 1	Darwin Costal Region	-12.7435	130.368
177	Cmac-15-11-1	C. maconochiei	J.A.R. Clugston and N.S. Nagalingum	2015	Dundee Downs	Darwin Costal Region	-12.7623	130.501
178	Cmac-15-11-10	C. maconochiei	J.A.R. Clugston and N.S. Nagalingum	2015	Dundee Downs	Darwin Costal Region	-12.7623	130.501
179	Cmac-15-11-2	C. maconochiei	J.A.R. Clugston and N.S. Nagalingum	2015	Dundee Downs	Darwin Costal Region	-12.7623	130.501
180	Cmac-15-11-3	C. maconochiei	J.A.R. Clugston and N.S. Nagalingum	2015	Dundee Downs	Darwin Costal Region	-12.7623	130.501
181	Cmac-15-11-4	C. maconochiei	J.A.R. Clugston and N.S. Nagalingum	2015	Dundee Downs	Darwin Costal Region	-12.7623	130.501
182	Cmac-15-11-5	C. maconochiei	J.A.R. Clugston and N.S. Nagalingum	2015	Dundee Downs	Darwin Costal Region	-12.7623	130.501
183	Cmac-15-11-6	C. maconochiei	J.A.R. Clugston and N.S. Nagalingum	2015	Dundee Downs	Darwin Costal Region	-12.7623	130.501
184	Cmac-15-11-7	C. maconochiei	J.A.R. Clugston and N.S. Nagalingum	2015	Dundee Downs	Darwin Costal Region	-12.7623	130.501
185	Cmac-15-11-8	C. maconochiei	J.A.R. Clugston and N.S. Nagalingum	2015	Dundee Downs	Darwin Costal Region	-12.7623	130.501
186	Cmac-15-11-9	C. maconochiei	J.A.R. Clugston and N.S. Nagalingum	2015	Dundee Downs	Darwin Costal Region	-12.7623	130.501
187	Cmac-15-12-1	C. maconochiei	J.A.R. Clugston and N.S. Nagalingum	2015	Bynoe 2	Darwin Costal Region	-12.8044	130.56
188	Cmac-15-12-10	C. maconochiei	J.A.R. Clugston and N.S. Nagalingum	2015	Bynoe 2	Darwin Costal Region	-12.8044	130.56
189	Cmac-15-12-2	C. maconochiei	J.A.R. Clugston and N.S. Nagalingum	2015	Bynoe 2	Darwin Costal Region	-12.8044	130.56
190	Cmac-15-12-3	C. maconochiei	J.A.R. Clugston and N.S. Nagalingum	2015	Bynoe 2	Darwin Costal Region	-12.8044	130.56
191	Cmac-15-12-4	C. maconochiei	J.A.R. Clugston and N.S. Nagalingum	2015	Bynoe 2	Darwin Costal Region	-12.8044	130.56
192	Cmac-15-12-5	C. maconochiei	J.A.R. Clugston and N.S. Nagalingum	2015	Bynoe 2	Darwin Costal Region	-12.8044	130.56
193	Cmac-15-12-6	C. maconochiei	J.A.R. Clugston and N.S. Nagalingum	2015	Bynoe 2	Darwin Costal Region	-12.8044	130.56
194	Cmac-15-12-7	C. maconochiei	J.A.R. Clugston and N.S. Nagalingum	2015	Bynoe 2	Darwin Costal Region	-12.8044	130.56
195	Cmac-15-12-8	C. maconochiei	J.A.R. Clugston and N.S. Nagalingum	2015	Bynoe 2	Darwin Costal Region	-12.8044	130.56
196	Cmac-15-12-9	C. maconochiei	J.A.R. Clugston and N.S. Nagalingum	2015	Bynoe 2	Darwin Costal Region	-12.8044	130.56
197	Cmac-15-8-1	C. maconochiei	J.A.R. Clugston and N.S. Nagalingum	2015	Bynoe 1	Darwin Costal Region	-12.8163	130.603
198	Cmac-15-8-10	C. maconochiei	J.A.R. Clugston and N.S. Nagalingum	2015	Bynoe 1	Darwin Costal Region	-12.8163	130.603
199	Cmac-15-8-2	C. maconochiei	J.A.R. Clugston and N.S. Nagalingum	2015	Bynoe 1	Darwin Costal Region	-12.8163	130.603
200	Cmac-15-8-3	C. maconochiei	J.A.R. Clugston and N.S. Nagalingum	2015	Bynoe 1	Darwin Costal Region	-12.8163	130.603
201	Cmac-15-8-4	C. maconochiei	J.A.R. Clugston and N.S. Nagalingum	2015	Bynoe 1	Darwin Costal Region	-12.8163	130.603
202	Cmac-15-8-5	C. maconochiei	J.A.R. Clugston and N.S. Nagalingum	2015	Bynoe 1	Darwin Costal Region	-12.8163	130.603
203	Cmac-15-8-6	C. maconochiei	J.A.R. Clugston and N.S. Nagalingum	2015	Bynoe 1	Darwin Costal Region	-12.8163	130.603
204	Cmac-15-8-7	C. maconochiei	J.A.R. Clugston and N.S. Nagalingum	2015	Bynoe 1	Darwin Costal Region	-12.8163	130.603
205	Cmac-15-8-8	C. maconochiei	J.A.R. Clugston and N.S. Nagalingum	2015	Bynoe 1	Darwin Costal Region	-12.8163	130.603
206	Cmac-15-8-9	C. maconochiei	J.A.R. Clugston and N.S. Nagalingum	2015	Bynoe 1	Darwin Costal Region	-12.8163	130.603
207	Cmac-15-9-1	C. maconochiei	J.A.R. Clugston and N.S. Nagalingum	2015	Dundee Forest	Darwin Costal Region	-12.8035	130.476
208	Cmac-15-9-10	C. maconochiei	J.A.R. Clugston and N.S. Nagalingum	2015	Dundee Forest	Darwin Costal Region	-12.8035	130.476
209	Cmac-15-9-2	C. maconochiei	J.A.R. Clugston and N.S. Nagalingum	2015	Dundee Forest	Darwin Costal Region	-12.8035	130.476
210	Cmac-15-9-3	C. maconochiei	J.A.R. Clugston and N.S. Nagalingum	2015	Dundee Forest	Darwin Costal Region	-12.8035	130.476
211	Cmac-15-9-4	C. maconochiei	J.A.R. Clugston and N.S. Nagalingum	2015	Dundee Forest	Darwin Costal Region	-12.8035	130.476
212	Cmac-15-9-5	C. maconochiei	J.A.R. Clugston and N.S. Nagalingum	2015	Dundee Forest	Darwin Costal Region	-12.8035	130.476
213	Cmac-15-9-6	C. maconochiei	J.A.R. Clugston and N.S. Nagalingum	2015	Dundee Forest	Darwin Costal Region	-12.8035	130.476
214	Cmac-15-9-7	C. maconochiei	J.A.R. Clugston and N.S. Nagalingum	2015	Dundee Forest	Darwin Costal Region	-12.8035	130.476
215	Cmac-15-9-8	C. maconochiei	J.A.R. Clugston and N.S. Nagalingum	2015	Dundee Forest	Darwin Costal Region	-12.8035	130.476
216	Cmac-15-9-9	C. maconochiei	J.A.R. Clugston and N.S. Nagalingum	2015	Dundee Forest	Darwin Costal Region	-12.8035	130.476
217	CaXm-15-7-1	C. arm X mac	J.A.R. Clugston and N.S. Nagalingum	2015	Leviathan Creek	Darwin Costal Region	-12.7925	130.748
218	CaXm-15-7-2	C. arm X mac	J.A.R. Clugston and N.S. Nagalingum	2015	Leviathan Creek	Darwin Costal Region	-12.7925	130.748
219	CaXm-15-7-3	C. arm X mac	J.A.R. Clugston and N.S. Nagalingum	2015	Leviathan Creek	Darwin Costal Region	-12.7925	130.748
220	CaXm-15-7-4	C. arm X mac	J.A.R. Clugston and N.S. Nagalingum	2015	Leviathan Creek	Darwin Costal Region	-12.7925	130.748
221	CaXm-15-7-5	C. arm X mac	J.A.R. Clugston and N.S. Nagalingum	2015	Leviathan Creek	Darwin Costal Region	-12.7925	130.748
222	CaXm-15-7-6	C. arm X mac	J.A.R. Clugston and N.S. Nagalingum	2015	Leviathan Creek	Darwin Costal Region	-12.7925	130.748
223	CaXm-15-7-7	C. arm X mac	J.A.R. Clugston and N.S. Nagalingum	2015	Leviathan Creek	Darwin Costal Region	-12.7925	130.748
224	CaXm-15-7-8	C. arm X mac	J.A.R. Clugston and N.S. Nagalingum	2015	Leviathan Creek	Darwin Costal Region	-12.7925	130.748
225	CaXm-15-7-9	C. arm X mac	J.A.R. Clugston and N.S. Nagalingum	2015	Leviathan Creek	Darwin Costal Region	-12.7925	130.748
226	CaXm15-7-10	C. arm X mac	J.A.R. Clugston and N.S. Nagalingum	2015	Leviathan Creek	Darwin Costal Region	-12.7925	130.748
